# Supplementary material for: Urinary metabolomics provide insights into coronary artery disease in individuals with type 1 diabetes
Source: Cardiovasc Diabetol. 2024 Nov 26;23:425. doi: 10.1186/s12933-024-02512-8 (PMC11590341; doi:10.1186/s12933-024-02512-8)
Supplement: Supplementary file 2 — Additional file 2. [file 12933_2024_2512_MOESM2_ESM.xlsx]

## Sheet: Supplementary Data
Supplementary Data
COMPLETE NETWORK	Complete 10-year follow-up baseline correlation matrix (N=2,501)
INCIDENT CASE NETWORK	Incident 10-year CAD case baseline correlation matrix (N=209)
CASE-TO-CONTROL NETWORK	Correlation difference between individuals with and without 10-year incident CAD
3-(3-hydroxyphenyl)-3-hydroxypropionic acid (HPHPA)
Estimated glomerular filtration rate (eGFR)

## Sheet: COMPLETE NETWORK
	Acetate	Alanine	Allantoin	2-Hydroxyisobutyrate	Arabinose	3-Aminoisobutyrate	3-Hydroxyisobutyrate	3-Hydroxyisovalerate	cis-Aconitate	Citrate	Creatine	Creatinine	Dimethylamine	4-Deoxyerythronic acid	4-Deoxythreonate	Ethanolamine	Ethanol	Formate	2-Furoylglycine	Glucose	Glutamine	Glycine	Glycolic acid	Hippurate	Histidine	HPHPA	Hypoxanthine	Isoleucine	Indoxyl sulfate	Lactate	Leucine	Mannitol	3-Hydroxyhippurate	1-Methylnicotinamide	Pyroglutamate	4-Hydroxyhippurate	Propylene glycol	Proline betaine	Pseudouridine	Quinic acid	Sucrose	trans-Aconitate	Taurine	Threonine	Trimethylamine N-oxide	3-Methylhistidine	Trigonelline	Tryptophan	Tyrosine
Acetate	0	0.314	0.227	0.289	0.263	0.157	0.295	0.268	0.265	0.309	0.181	-0.249	0.167	0.138	0.132	0.31	0.355	0.412	0.27	0.28	0.102	0.325	0.268	0.173	0.168	0.211	0	0.178	0.094	0.621	0	0	0.142	0.157	0.227	0.097	0.32	0.153	0.258	0.224	0	0.224	0	0	-0.152	0	0.253	0.177	0.116
Alanine	0.314	0	0	0.186	0.174	0.119	0.606	0.51	0.159	0.46	0.173	-0.171	0.122	0.289	0.168	0.459	0	0.304	0.138	0.579	0.46	0.551	0.55	0	0.643	0.119	0.215	0.252	0.107	0.511	0.578	0	0	0	0.229	0.128	0.265	0.123	0.218	0	0	0.284	0.339	0.571	-0.117	0	0.088	0.48	0.654
Allantoin	0.227	0	0	0.194	0.72	0	0	0	0.642	0.138	0	-0.714	0.15	0.129	-0.12	0.33	0.223	0.236	0.312	-0.246	0.375	0	0	0.286	0	0.168	0	0.633	0	0	0.124	0.267	0.206	-0.11	0.121	0.239	0	0.261	0.385	0.316	0.174	-0.135	0	0	0	0.145	0.259	0.291	0
2-Hydroxyisobutyrate	0.289	0.186	0.194	0	0.288	0.152	0.231	0.305	0.23	0	0.166	-0.288	0.271	0.122	0.407	0.187	0.232	0.153	0.116	0.245	0.128	0	0.137	0	0	0.122	0.119	0.291	0	0.272	0.286	0	0	0	0.193	0.12	0.138	0.231	0.388	0	0	0.221	0	0	0	0	0.098	0.26	0
Arabinose	0.263	0.174	0.72	0.288	0	0	0	0	0.589	0.174	0	-0.93	0.11	0	0	0.36	0.276	0.22	0.271	0	0.311	0.133	0	0.222	0	0.147	0.156	0.814	-0.122	0.159	0.26	0.288	0.147	-0.136	0.145	0.235	0	0.298	0.479	0.252	0.173	0	0	0.134	0	0.181	0.196	0.393	0
3-Aminoisobutyrate	0.157	0.119	0	0.152	0	0	0.136	0.232	0	0.144	0	0	0.25	0	0.152	0.138	0	0.103	0	0	0.112	0.131	0	0	0	0	0	0	0	0.153	0	0	0	0.125	0.109	0	0	0	0.2	0	0	0.201	0	0	0	0	0	0	0
3-Hydroxyisobutyrate	0.295	0.606	0	0.231	0	0.136	0	0.622	0	0.431	0.171	0	0	0.185	0.321	0.369	0	0.233	0	0.515	0.26	0.364	0.488	0	0.518	0.164	0.187	0.119	0.147	0.47	0.484	0	0	0.174	0.142	0	0.289	0	0.099	0	-0.154	0.371	0	0.306	0	0	0.09	0.331	0.498
3-Hydroxyisovalerate	0.268	0.51	0	0.305	0	0.232	0.622	0	0.099	0.393	0.198	0	0.203	0.2	0.308	0.391	0	0.25	0.105	0.352	0.288	0.324	0.427	0.087	0.452	0.163	0.198	0	0.168	0.332	0.392	0	0.115	0.124	0.187	0	0.275	0	0.25	0	-0.102	0.363	0	0.277	0	0	0.093	0.332	0.42
cis-Aconitate	0.265	0.159	0.642	0.23	0.589	0	0	0.099	0	0.244	0	-0.549	0	0.121	0	0.184	0.154	0.175	0.137	0	0.221	0.139	0.136	0.101	0	0.103	0	0.507	0	0.158	0.193	0	0	0	0	0.185	0.142	0.254	0.258	0.143	0.242	-0.21	0	0.135	0	0	0	0.241	0.127
Citrate	0.309	0.46	0.138	0	0.174	0.144	0.431	0.393	0.244	0	0	-0.157	0.231	0.224	0	0.514	0	0.245	0.173	0.26	0.38	0.535	0.42	0.187	0.287	0.155	0.212	0.142	0.166	0.372	0.209	0	0.101	0.126	0.185	0.089	0.211	0.103	0.291	0.151	0	0.353	0	0.243	-0.091	0	0.159	0.229	0.381
Creatine	0.181	0.173	0	0.166	0	0	0.171	0.198	0	0	0	0	0.198	0.186	0	0	0	0.125	0	0	0	0.164	0.19	0	0	0	0	0	0	0.143	0	0	0	0.124	0	0	0	0	0	0	0	0	0	0	0	0.176	0	0.143	0
Creatinine	-0.249	-0.171	-0.714	-0.288	-0.93	0	0	0	-0.549	-0.157	0	0	-0.108	0	0	-0.361	-0.35	-0.204	-0.283	0	-0.327	-0.123	0	-0.241	0	-0.146	-0.187	-0.874	0.141	-0.165	-0.281	-0.275	-0.147	0.172	-0.158	-0.244	0	-0.317	-0.495	-0.255	-0.141	0	0	-0.139	0	-0.185	-0.211	-0.421	0
Dimethylamine	0.167	0.122	0.15	0.271	0.11	0.25	0	0.203	0	0.231	0.198	-0.108	0	0.187	0.145	0.309	0	0.133	0.145	0	0.13	0	0	0.197	0	0	0	0.105	0.137	0.141	0	0	0	0.131	0.223	0.131	0.147	0.186	0.604	0.14	0.121	0.35	0	0	0.391	0	0.138	0	0
4-Deoxyerythronic acid	0.138	0.289	0.129	0.122	0	0	0.185	0.2	0.121	0.224	0.186	0	0.187	0	0	0.265	0	0.203	0.122	0.112	0.189	0.146	0.25	0	0.202	0.113	0	0	0.119	0.196	0.137	0	0.097	0.193	0.122	0.151	0.184	0.109	0.181	0.101	0	0.176	0	0.306	0	0	0.089	0.199	0.221
4-Deoxythreonate	0.132	0.168	-0.12	0.407	0	0.152	0.321	0.308	0	0	0	0	0.145	0	0	0	0.1	0	0	0.298	0	0	0	0	0.129	0.106	0.164	0	0	0.092	0.254	0	0	0.094	0.106	0	0.17	0.193	0.096	0	-0.159	0.294	0	0	0	0	0	0.148	0.142
Ethanolamine	0.31	0.459	0.33	0.187	0.36	0.138	0.369	0.391	0.184	0.514	0	-0.361	0.309	0.265	0	0	0.129	0.369	0.396	0.186	0.517	0.432	0.355	0.347	0.405	0.301	0.226	0.356	0.179	0.301	0.251	0.225	0.296	0.135	0.343	0.164	0.174	0.153	0.451	0.358	0	0.378	0	0.275	0	0	0.358	0.416	0.445
Ethanol	0.355	0	0.223	0.232	0.276	0	0	0	0.154	0	0	-0.35	0	0	0.1	0.129	0	0.153	0.112	0	0	0	0	0	0	0.101	0.121	0.293	0	0.247	0	0.207	0	0	0.152	0	0.287	0	0.169	0	0	0.2	0	0	-0.106	0	0	0.123	0
Formate	0.412	0.304	0.236	0.153	0.22	0.103	0.233	0.25	0.175	0.245	0.125	-0.204	0.133	0.203	0	0.369	0.153	0	0.455	0.202	0.223	0.226	0.216	0.398	0.245	0.354	0	0.167	0.295	0.265	0	0	0.339	0.195	0.215	0	0.198	0	0.172	0.439	0	0.154	0	0.122	0	0	0.476	0.209	0.19
2-Furoylglycine	0.27	0.138	0.312	0.116	0.271	0	0	0.105	0.137	0.173	0	-0.283	0.145	0.122	0	0.396	0.112	0.455	0	0.121	0.301	0.204	0	0.668	0	0.601	0	0.215	0.51	0.096	0	0	0.633	0.254	0.274	0.108	0	0	0.185	0.855	0	0.203	0	0	0	0	0.89	0.177	0.161
Glucose	0.28	0.579	-0.246	0.245	0	0	0.515	0.352	0	0.26	0	0	0	0.112	0.298	0.186	0	0.202	0.121	0	0.158	0.228	0.385	0	0.317	0.202	0.097	0.126	0	0.433	0.464	0	0.106	0	0.094	0	0.167	0	0.108	0	-0.102	0.254	0.56	0.212	-0.207	0	0.129	0.291	0.287
Glutamine	0.102	0.46	0.375	0.128	0.311	0.112	0.26	0.288	0.221	0.38	0	-0.327	0.13	0.189	0	0.517	0	0.223	0.301	0.158	0	0.403	0.354	0.196	0.496	0.226	0.288	0.382	0	0	0.444	0.249	0.226	0	0.221	0.152	0.127	0	0.284	0.252	0	0.234	0	0.446	0	0	0.252	0.458	0.547
Glycine	0.325	0.551	0	0	0.133	0.131	0.364	0.324	0.139	0.535	0.164	-0.123	0	0.146	0	0.432	0	0.226	0.204	0.228	0.403	0	0.504	0.102	0.448	0.185	0	0.119	0.12	0.429	0.197	0	0.143	0	0.213	0	0.209	0	0.176	0.172	0	0.248	0	0.405	0	0	0.168	0.3	0.456
Glycolic acid	0.268	0.55	0	0.137	0	0	0.488	0.427	0.136	0.42	0.19	0	0	0.25	0	0.355	0	0.216	0	0.385	0.354	0.504	0	-0.23	0.48	0.159	0.238	0	0	0.387	0.392	0	0	0	0.118	0.168	0.179	0	0	0	0	0.242	0	0.333	-0.181	0	0	0.458	0.453
Hippurate	0.173	0	0.286	0	0.222	0	0	0.087	0.101	0.187	0	-0.241	0.197	0	0	0.347	0	0.398	0.668	0	0.196	0.102	-0.23	0	0	0.445	0	0.148	0.555	0	0	0	0.505	0.215	0.242	0	0.116	0	0.253	0.738	0	0.221	0	0	0.133	0	0.737	0	0.111
Histidine	0.168	0.643	0	0	0	0	0.518	0.452	0	0.287	0	0	0	0.202	0.129	0.405	0	0.245	0	0.317	0.496	0.448	0.48	0	0	0	0.189	0	0.136	0.252	0.44	0	0	0	0.208	0	0.147	0	0	0	0	0.238	0	0.577	0	0	0	0.395	0.681
HPHPA	0.211	0.119	0.168	0.122	0.147	0	0.164	0.163	0.103	0.155	0	-0.146	0	0.113	0.106	0.301	0.101	0.354	0.601	0.202	0.226	0.185	0.159	0.445	0	0	0	0	0.399	0.133	0	0	0.903	0.237	0.166	0.331	0	0	0.093	0.627	0	0.212	0	0	0	0	0.69	0.348	0.19
Hypoxanthine	0	0.215	0	0.119	0.156	0	0.187	0.198	0	0.212	0	-0.187	0	0	0.164	0.226	0.121	0	0	0.097	0.288	0	0.238	0	0.189	0	0	0.189	-0.124	0	0.295	0	0	0	0.104	0	0	0	0.119	0	0	0.176	0	0.134	-0.104	0	0	0.171	0.234
Isoleucine	0.178	0.252	0.633	0.291	0.814	0	0.119	0	0.507	0.142	0	-0.874	0.105	0	0	0.356	0.293	0.167	0.215	0.126	0.382	0.119	0	0.148	0	0	0.189	0	-0.195	0.152	0.432	0.248	0	-0.191	0.178	0.177	0	0.263	0.448	0.184	0.12	0	0	0.245	0	0.188	0.134	0.436	0.13
Indoxyl sulfate	0.094	0.107	0	0	-0.122	0	0.147	0.168	0	0.166	0	0.141	0.137	0.119	0	0.179	0	0.295	0.51	0	0	0.12	0	0.555	0.136	0.399	-0.124	-0.195	0	0	0	0	0.429	0.289	0.138	0	0	0	0	0.512	0	0.241	0	0	0.133	0	0.551	0	0.103
Lactate	0.621	0.511	0	0.272	0.159	0.153	0.47	0.332	0.158	0.372	0.143	-0.165	0.141	0.196	0.092	0.301	0.247	0.265	0.096	0.433	0	0.429	0.387	0	0.252	0.133	0	0.152	0	0	0.176	0	0	0	0.136	0.149	0.248	0	0.265	0	0	0.281	0	0.106	-0.231	0	0	0.256	0.186
Leucine	0	0.578	0.124	0.286	0.26	0	0.484	0.392	0.193	0.209	0	-0.281	0	0.137	0.254	0.251	0	0	0	0.464	0.444	0.197	0.392	0	0.44	0	0.295	0.432	0	0.176	0	0	0	-0.105	0.163	0	0	0.121	0.145	0	0	0.113	0.324	0.463	0	0.122	0	0.522	0.545
Mannitol	0	0	0.267	0	0.288	0	0	0	0	0	0	-0.275	0	0	0	0.225	0.207	0	0	0	0.249	0	0	0	0	0	0	0.248	0	0	0	0	0	0	0	0.256	0	0	0	0	0	0	0	0	0	0	0	0	0
3-Hydroxyhippurate	0.142	0	0.206	0	0.147	0	0	0.115	0	0.101	0	-0.147	0	0.097	0	0.296	0	0.339	0.633	0.106	0.226	0.143	0	0.505	0	0.903	0	0	0.429	0	0	0	0	0.22	0.164	0.304	0	0	0	0.641	0	0.175	0	0	0	0	0.694	0.354	0.157
1-Methylnicotinamide	0.157	0	-0.11	0	-0.136	0.125	0.174	0.124	0	0.126	0.124	0.172	0.131	0.193	0.094	0.135	0	0.195	0.254	0	0	0	0	0.215	0	0.237	0	-0.191	0.289	0	-0.105	0	0.22	0	0	0	0.168	0	0	0.272	0	0.207	0	0	0.091	0.125	0.309	0	0
Pyroglutamate	0.227	0.229	0.121	0.193	0.145	0.109	0.142	0.187	0	0.185	0	-0.158	0.223	0.122	0.106	0.343	0.152	0.215	0.274	0.094	0.221	0.213	0.118	0.242	0.208	0.166	0.104	0.178	0.138	0.136	0.163	0	0.164	0	0	0	0.138	0	0.28	0.272	0	0.3	0	0.16	0	0	0.255	0.144	0.227
4-Hydroxyhippurate	0.097	0.128	0.239	0.12	0.235	0	0	0	0.185	0.089	0	-0.244	0.131	0.151	0	0.164	0	0	0.108	0	0.152	0	0.168	0	0	0.331	0	0.177	0	0.149	0	0.256	0.304	0	0	0	0	0.329	0.23	0.117	0.221	0.137	0	0	0	0	0.096	0.263	0
Propylene glycol	0.32	0.265	0	0.138	0	0	0.289	0.275	0.142	0.211	0	0	0.147	0.184	0.17	0.174	0.287	0.198	0	0.167	0.127	0.209	0.179	0.116	0.147	0	0	0	0	0.248	0	0	0	0.168	0.138	0	0	0	0.186	0	0	0.268	0	0	0	0	0	0	0.156
Proline betaine	0.153	0.123	0.261	0.231	0.298	0	0	0	0.254	0.103	0	-0.317	0.186	0.109	0.193	0.153	0	0	0	0	0	0	0	0	0	0	0	0.263	0	0	0.121	0	0	0	0	0.329	0	0	0.231	0	0.138	0	0	0	0.109	0	0	0.115	0.116
Pseudouridine	0.258	0.218	0.385	0.388	0.479	0.2	0.099	0.25	0.258	0.291	0	-0.495	0.604	0.181	0.096	0.451	0.169	0.172	0.185	0.108	0.284	0.176	0	0.253	0	0.093	0.119	0.448	0	0.265	0.145	0	0	0	0.28	0.23	0.186	0.231	0	0.169	0.223	0.302	0	0.099	0	0	0.142	0.266	0
Quinic acid	0.224	0	0.316	0	0.252	0	0	0	0.143	0.151	0	-0.255	0.14	0.101	0	0.358	0	0.439	0.855	0	0.252	0.172	0	0.738	0	0.627	0	0.184	0.512	0	0	0	0.641	0.272	0.272	0.117	0	0	0.169	0	0	0.188	0	0	0	0	0.883	0.13	0.107
Sucrose	0	0	0.174	0	0.173	0	-0.154	-0.102	0.242	0	0	-0.141	0.121	0	-0.159	0	0	0	0	-0.102	0	0	0	0	0	0	0	0.12	0	0	0	0	0	0	0	0.221	0	0.138	0.223	0	0	0	0	0	0	0	0	0	0
trans-Aconitate	0.224	0.284	-0.135	0.221	0	0.201	0.371	0.363	-0.21	0.353	0	0	0.35	0.176	0.294	0.378	0.2	0.154	0.203	0.254	0.234	0.248	0.242	0.221	0.238	0.212	0.176	0	0.241	0.281	0.113	0	0.175	0.207	0.3	0.137	0.268	0	0.302	0.188	0	0	0	0	0	0	0.217	0.141	0.174
Taurine	0	0.339	0	0	0	0	0	0	0	0	0	0	0	0	0	0	0	0	0	0.56	0	0	0	0	0	0	0	0	0	0	0.324	0	0	0	0	0	0	0	0	0	0	0	0	0	0	0	0	0	0
Threonine	0	0.571	0	0	0.134	0	0.306	0.277	0.135	0.243	0	-0.139	0	0.306	0	0.275	0	0.122	0	0.212	0.446	0.405	0.333	0	0.577	0	0.134	0.245	0	0.106	0.463	0	0	0	0.16	0	0	0	0.099	0	0	0	0	0	0	0	0	0.385	0.526
Trimethylamine N-oxide	-0.152	-0.117	0	0	0	0	0	0	0	-0.091	0	0	0.391	0	0	0	-0.106	0	0	-0.207	0	0	-0.181	0.133	0	0	-0.104	0	0.133	-0.231	0	0	0	0.091	0	0	0	0.109	0	0	0	0	0	0	0	0.136	0	-0.094	0
3-Methylhistidine	0	0	0.145	0	0.181	0	0	0	0	0	0.176	-0.185	0	0	0	0	0	0	0	0	0	0	0	0	0	0	0	0.188	0	0	0.122	0	0	0.125	0	0	0	0	0	0	0	0	0	0	0.136	0	0	0	0
Trigonelline	0.253	0.088	0.259	0.098	0.196	0	0.09	0.093	0	0.159	0	-0.211	0.138	0.089	0	0.358	0	0.476	0.89	0.129	0.252	0.168	0	0.737	0	0.69	0	0.134	0.551	0	0	0	0.694	0.309	0.255	0.096	0	0	0.142	0.883	0	0.217	0	0	0	0	0	0.16	0.13
Tryptophan	0.177	0.48	0.291	0.26	0.393	0	0.331	0.332	0.241	0.229	0.143	-0.421	0	0.199	0.148	0.416	0.123	0.209	0.177	0.291	0.458	0.3	0.458	0	0.395	0.348	0.171	0.436	0	0.256	0.522	0	0.354	0	0.144	0.263	0	0.115	0.266	0.13	0	0.141	0	0.385	-0.094	0	0.16	0	0.517
Tyrosine	0.116	0.654	0	0	0	0	0.498	0.42	0.127	0.381	0	0	0	0.221	0.142	0.445	0	0.19	0.161	0.287	0.547	0.456	0.453	0.111	0.681	0.19	0.234	0.13	0.103	0.186	0.545	0	0.157	0	0.227	0	0.156	0.116	0	0.107	0	0.174	0	0.526	0	0	0.13	0.517	0
Uracil	0.183	0.317	0.384	0.231	0.485	0	0.24	0.254	0.265	0.32	0	-0.498	0	0.103	0.113	0.393	0.178	0.218	0.207	0.276	0.419	0.209	0.325	0.2	0.182	0.208	0.371	0.463	0	0.157	0.374	0.223	0.164	0	0.173	0.156	0	0.172	0.318	0.173	0	0.151	0	0.168	0	0.112	0.184	0.385	0.299
Urea	0.173	0.185	0.487	0.153	0.517	0	0.225	0.198	0.462	0.167	0.152	-0.548	0.099	0.163	0	0.316	0.096	0.246	0.238	0	0.239	0.095	0.126	0.235	0	0.154	0	0.484	0	0.099	0.242	0	0.178	0	0.137	0.178	0.174	0.217	0.278	0.239	0	0	0	0.151	0	0.213	0.217	0.303	0.212
Valine	0	0.6	0	0.165	0	0	0.54	0.43	0.098	0.272	0	-0.102	0	0.204	0.232	0.258	0	0.108	0	0.515	0.417	0.257	0.364	0	0.486	0	0.23	0.314	0	0.162	0.725	0	0	0	0.138	0	0.131	0	0	0	-0.111	0.114	0.227	0.484	0	0	0	0.396	0.565
Xanthosine	0.16	0	0.621	0.234	0.682	0	-0.09	0	0.594	0.095	0	-0.626	0.147	0.089	-0.104	0.228	0.161	0.11	0.122	-0.164	0.197	0	0	0	0	0	0	0.559	0	0	0.1	0	0	-0.104	0	0.197	0	0.231	0.45	0.114	0.233	-0.187	0	0	0	0.118	0	0.258	0
Xylose	0.16	0	0.437	0	0.324	0	-0.121	0	0.4	0.102	0	-0.341	0	0	-0.113	0.115	0.161	0.096	0.141	-0.275	0.146	0	0	0.191	0	0	0	0.261	0	0	0	0.227	0	0	0	0.29	0.125	0.217	0.174	0.166	0.133	0	0.252	0	0.147	0	0.096	0	0
Sex	-0.249	-0.106	-0.202	0	-0.308	0	0	0	-0.241	-0.325	-0.143	0.311	0	-0.164	0.275	-0.301	0	-0.086	-0.105	0	-0.106	-0.307	-0.201	-0.104	0	-0.139	0	-0.258	0	-0.329	0	0	0	0	0	-0.25	0	-0.13	-0.323	-0.098	-0.182	0	0	0	0	-0.152	0	-0.136	0
Age	0	-0.089	0.114	0	0.106	0	-0.143	-0.109	0	0	0	-0.105	0.14	0	0	0	0	0.116	0.172	-0.107	0	0	-0.262	0.284	0	0	0	0	0.167	-0.119	-0.094	0	0	0	0.099	0	0	0	0.134	0.246	0	0	0	0	0.212	0	0.209	0	0
Diabetes duration	0	-0.155	0.178	0	0.163	0	-0.192	-0.125	0.116	0	0	-0.167	0.128	0	0	0	0	0	0.117	-0.091	0	-0.127	-0.275	0.211	-0.143	0	-0.145	0.142	0	-0.088	-0.134	0.202	0	0	0	0	0	0	0.169	0.178	0	0	0	0	0.134	0	0.128	-0.093	-0.169
Diabetes onset year	-0.121	0.097	-0.141	-0.096	-0.181	0	0.151	0	0	0	0	0.198	-0.203	0	0	-0.103	-0.116	-0.157	-0.196	0	0	0.093	0.212	-0.294	0	0	0	-0.165	0	0	0	-0.24	0	0	-0.187	0	0	-0.102	-0.229	-0.215	0	-0.09	0	0	-0.138	0	-0.208	0	0.124
Diabetes onset age	0	0	0	0	0	0	0	0	0	0.115	0	0.087	0	0	0	0	0	0	0	0	0	0	0	0	0	0	0	0	0.128	0	0	0	0	0	0	0	0	0	0	0	0	0.093	0	0	0	0	0	0	0.144
eGFR	0	0.23	0	0	-0.135	0	0.262	0.278	0.094	0.157	0	0.157	-0.106	0	0	0	0	0	-0.114	0	0.187	0.197	0.339	-0.164	0.249	0	0.212	-0.129	0	0	0.146	0	0	0	0	0	0	0	-0.095	-0.112	0	0	0	0.174	-0.093	0	-0.127	0.164	0.289
Albuminuria	0	-0.189	0	0.103	0	0	-0.248	-0.259	0	-0.343	0	0	0	0	0	-0.2	0	0	0	0	-0.191	-0.281	-0.228	0	-0.191	0	-0.201	0.117	-0.093	0	0	0	0	-0.11	0	0	0	0	0	0	0	0	0	-0.116	0	0	0	0	-0.231
HbA1c	0.089	0.162	0	0.207	0	0	0.115	0	0	0	0	0	0	0	0.119	0	0	0.099	0.116	0.406	0	0	0	0	0	0.143	0	0	0	0.154	0.171	0	0.117	0	0	0	0	0	0	0.119	0	0.095	0.239	0	0	0	0.162	0.153	0
Systolic blood pressure	0	0	0	0	0	0	0	-0.114	0	-0.179	0	0	0	0	0	0	0	0	0	0	0	-0.181	-0.152	0	0	0	0	0	0	-0.097	0	0	0	0	0	0	0	0	0	0	0	0	0	0	0.097	0	0	0	0
Diastolic blood pressure	0	0	0	0	0	0	0	0	0	-0.112	0	0	0	0	0.111	0	0	0	0	0.107	0	0	0	0	0	0	0	0	0	0	0	0	0	0	0	0	0	0	0	0	0	0	0	0	0	0	0	0	0
Mean arterial pressure	0	0	0	0.099	0	0	0	0	0	-0.169	0	0	0	0	0	0	0	0	0	0	0	-0.145	0	0	0	0	0	0	0	0	0	0	0	0	0	0	0	0	0	0	0	0	0	0	0	0	0	0	0
LDL cholesterol	0	0	0	0.129	0	0	0	0	0	0	0	0	0	0	0	0	0	0	0.099	0	0	-0.097	0	0.1	0	0	0	0	0	0	0	0	0	0	0.113	0	0	0	0	0	0	0	0	0	0	0	0.11	0	0
Total cholesterol	0	0	0	0.199	0	0	0	0	0	0	0	0	0	0	0	0	0	0	0	0	0	-0.099	0	0	0	0	0	0	0	0	0	0	0	0	0.09	0	0	0	0	0	0	0	0	0	0	0	0.092	0	0
HDL cholesterol	0	0	0	0	0.101	0	0	0	0.178	0.11	0	-0.099	0	0	0	0	0	0	0	0	0	0.116	0	0	0	0	0	0	0	0.087	0	0	0	0.094	0	0	0	0	0	0	0	0	0	0	0	0	0	0	0
Triglyceride	0	0	0	0.163	0	0	0	0	0	-0.229	0	0	0	0	0.094	-0.145	0	0	0	0	-0.179	-0.205	0	0	0	0	0	0	0	0	0	0	0	0	0	0	0	0	0	0	0	0	0	0	0	0	0	0	-0.118
BMI	-0.111	-0.098	-0.207	0	-0.155	0	0	0	-0.096	-0.097	0	0.165	-0.106	0	0	-0.109	0	-0.139	-0.136	0	-0.205	-0.116	0	-0.181	0	-0.127	0	-0.152	0	0	0	0	0	0	-0.112	-0.126	0	0	-0.174	-0.172	0	0	0	0	0	0	-0.163	0	0
Waist-to-height ratio	-0.11	-0.102	-0.146	0	-0.121	0	0	0	0	-0.178	0	0.13	0	0	0	-0.138	0	-0.107	-0.112	0	-0.168	-0.185	0	-0.123	0	-0.12	-0.135	0	0	-0.107	0	0	0	-0.105	0	0	0	0	-0.095	-0.126	0	0	0	0	0.097	0	-0.128	0	0
Smoking	0	0	0	0.106	0	0	0	0	0	0	0	0	0	0	0.103	0	0	0.096	0.196	0	0	0	0	0.094	0	0.189	-0.103	0	0.124	0	0	0	0.202	0.094	0	0	0	0	0	0.202	0	0	0	0	0	0	0.255	0.122	0
[truncated: 23 more columns]

## Sheet: INCIDENT CASE NETWORK
	Acetate	Alanine	Allantoin	2-Hydroxyisobutyrate	Arabinose	3-Hydroxyisobutyrate	3-Hydroxyisovalerate	cis-Aconitate	Citrate	Creatinine	Dimethylamine	4-Deoxyerythronic acid	4-Deoxythreonate	Ethanolamine	Ethanol	Formate	2-Furoylglycine	Glucose	Glutamine	Glycine	Glycolic acid	Hippurate	Histidine	HPHPA	Hypoxanthine	Isoleucine	Indoxyl sulfate	Lactate	Leucine	3-Hydroxyhippurate	Pyroglutamate	4-Hydroxyhippurate	Propylene glycol	Pseudouridine	Quinic acid	Sucrose	trans-Aconitate	Threonine	Trimethylamine N-oxide	Trigonelline	Tryptophan	Tyrosine	Uracil	Urea	Valine	Xanthosine	Xylose	Sex	Age
Acetate	0	0	0	0	0	0	0	0	0	0	0	0	0	0	0.417	0.456	0	0	0	0	0	0	0	0	0	0	0	0.636	0	0	0	0	0	0	0	0	0	0	0	0	0	0	0	0	0	0	0.343	0	0
Alanine	0	0	0	0	0	0.606	0.536	0	0.474	0	0	0	0	0.514	0	0	0	0.577	0.398	0.467	0.452	0	0.659	0	0	0	0	0.361	0.447	0	0	0	0.46	0	0	0	0.316	0.452	0	0	0	0.645	0.344	0	0.548	0	0	0	0
Allantoin	0	0	0	0	0.752	0	0	0.669	0	-0.755	0	0	0	0.534	0	0	0	0	0.532	0	0	0	0	0	0	0.648	0	0	0	0	0	0	0	0.48	0	0	0	0	0	0	0	0	0.545	0.521	0	0.667	0	0	0
2-Hydroxyisobutyrate	0	0	0	0	0.321	0	0	0	0	-0.328	0	0	0	0	0	0	0	0	0	0	0	0	0	0	0	0	0	0	0	0	0	0	0	0.337	0	0	0	0	0	0	0	0	0	0	0	0	0	0	0
Arabinose	0	0	0.752	0.321	0	0	0	0.628	0	-0.909	0	0	0	0.483	0	0	0	0	0.405	0	0	0	0	0	0.395	0.762	0	0	0.317	0	0	0	0	0.458	0	0	0	0	0	0	0.465	0	0.545	0.426	0	0.641	0	-0.341	0
3-Hydroxyisobutyrate	0	0.606	0	0	0	0	0.638	0	0.527	0	0	0	0.368	0.431	0	0	0	0.488	0	0.46	0.533	0	0.503	0	0	0	0	0.378	0.308	0	0	0	0.524	0	0	0	0.468	0	0	0	0	0.48	0.306	0	0.465	0	0	0	0
3-Hydroxyisovalerate	0	0.536	0	0	0	0.638	0	0	0.501	0	0	0	0	0	0	0	0	0	0	0.416	0.516	0	0.585	0	0	0	0	0	0	0	0	0	0.46	0	0	0	0.411	0	0	0	0	0.424	0.299	0	0.3	0	0	0	0
cis-Aconitate	0	0	0.669	0	0.628	0	0	0	0	-0.522	0	0	0	0.441	0	0	0	0	0.373	0	0.388	0	0	0	0	0.44	0	0	0	0	0	0	0	0	0	0	0	0	0	0	0	0	0.369	0.504	0	0.571	0	0	0
Citrate	0	0.474	0	0	0	0.527	0.501	0	0	0	0	0.356	0	0.511	0	0	0	0	0	0.612	0.573	0	0	0	0.356	0	0	0.311	0	0	0	0	0	0	0	0	0.491	0	0	0	0	0.375	0.339	0	0	0	0	-0.323	0
Creatinine	0	0	-0.755	-0.328	-0.909	0	0	-0.522	0	0	0	0	0	-0.492	-0.394	0	0	0	-0.438	0	0	0	0	0	-0.47	-0.87	0	0	-0.374	0	0	0	0	-0.49	0	0	0	0	0	0	-0.503	0	-0.553	-0.499	0	-0.6	0	0.331	0
Dimethylamine	0	0	0	0	0	0	0	0	0	0	0	0	0	0	0	0	0	0	0	0	0	0	0	0	0	0	0	0	0	0	0	0	0	0.556	0	0	0	0	0.361	0	0	0	0	0	0	0	0	0	0
4-Deoxyerythronic acid	0	0	0	0	0	0	0	0	0.356	0	0	0	0	0	0	0	0	0	0	0	0	0	0	0	0	0	0	0	0	0	0	0	0	0	0	0	0	0	0	0	0	0	0	0	0	0	0	0	0
4-Deoxythreonate	0	0	0	0	0	0.368	0	0	0	0	0	0	0	0	0	0	0	0	0	0	0	0	0	0	0	0	0	0	0	0	0	0	0	0	0	0	0	0	0	0	0	0	0	0	0	0	0	0	0
Ethanolamine	0	0.514	0.534	0	0.483	0.431	0	0.441	0.511	-0.492	0	0	0	0	0	0.422	0	0	0.587	0.564	0.538	0	0	0	0	0	0	0	0	0	0	0	0	0.407	0	0	0	0	0	0	0.479	0	0.55	0	0	0	0	0	0
Ethanol	0.417	0	0	0	0	0	0	0	0	-0.394	0	0	0	0	0	0	0	0	0	0	0	0	0	0	0	0	0	0.346	0	0	0	0	0	0	0	0	0	0	0	0	0	0	0	0	0	0	0	0	0
Formate	0.456	0	0	0	0	0	0	0	0	0	0	0	0	0.422	0	0	0.456	0	0	0	0	0.389	0	0.385	0	0	0.334	0	0	0.393	0	0	0	0	0.498	0	0	0	0	0.465	0	0	0	0	0	0	0	0	0
2-Furoylglycine	0	0	0	0	0	0	0	0	0	0	0	0	0	0	0	0.456	0	0	0	0	0	0.541	0	0.606	0	0	0.533	0	0	0.614	0	0	0	0	0.808	0	0	0	0	0.87	0	0	0	0	0	0	0	0	0
Glucose	0	0.577	0	0	0	0.488	0	0	0	0	0	0	0	0	0	0	0	0	0	0	0	0	0	0	0	0	0	0.433	0.448	0	0	0	0	0	0	0	0	0	0	0	0	0	0	0	0.532	0	0	0	0
Glutamine	0	0.398	0.532	0	0.405	0	0	0.373	0	-0.438	0	0	0	0.587	0	0	0	0	0	0.335	0.392	0	0	0	0.465	0.36	0	0	0.469	0	0	0	0	0.334	0	0	0	0.389	0	0	0.417	0.521	0.548	0	0.329	0.318	0	0	0
Glycine	0	0.467	0	0	0	0.46	0.416	0	0.612	0	0	0	0	0.564	0	0	0	0	0.335	0	0.53	0	0.562	0	0	0	0	0.346	0	0	0	0	0	0	0	0	0.332	0.398	0	0	0	0.384	0	0	0	0	0	0	0
Glycolic acid	0	0.452	0	0	0	0.533	0.516	0.388	0.573	0	0	0	0	0.538	0	0	0	0	0.392	0.53	0	0	0	0	0	0	0	0	0	0	0	0	0	0	0	0	0	0	0	0	0	0	0.495	0	0	0	0	0	0
Hippurate	0	0	0	0	0	0	0	0	0	0	0	0	0	0	0	0.389	0.541	0	0	0	0	0	0	0	0	0	0.546	0	0	0.36	0	0	0	0	0.732	0	0	0	0	0.62	0	0	0	0	0	0	0	0	0.299
Histidine	0	0.659	0	0	0	0.503	0.585	0	0	0	0	0	0	0	0	0	0	0	0	0.562	0	0	0	0	0	0	0	0	0.423	0	0	0	0	0	0	0	0	0.613	0	0	0	0.695	0	0	0	0	0	0	0
HPHPA	0	0	0	0	0	0	0	0	0	0	0	0	0	0	0	0.385	0.606	0	0	0	0	0	0	0	0	0	0	0	0	0.824	0	0	0	0	0.555	0	0	0	0	0.653	0.397	0	0	0	0	0	0	0	0
Hypoxanthine	0	0	0	0	0.395	0	0	0	0.356	-0.47	0	0	0	0	0	0	0	0	0.465	0	0	0	0	0	0	0.435	0	0	0.409	0	0	0	0	0	0	0	0	0	0	0	0	0	0.599	0	0	0	0	0	0
Isoleucine	0	0	0.648	0	0.762	0	0	0.44	0	-0.87	0	0	0	0	0	0	0	0	0.36	0	0	0	0	0	0.435	0	-0.374	0	0.555	0	0	0	0	0.356	0	0	0	0	0	0	0.454	0	0.464	0.382	0.377	0.524	0	0	0
Indoxyl sulfate	0	0	0	0	0	0	0	0	0	0	0	0	0	0	0	0.334	0.533	0	0	0	0	0.546	0	0	0	-0.374	0	0	0	0.343	0	0	0	0	0.554	0	0	0	0	0.559	0	0	0	0	0	0	0	0	0
Lactate	0.636	0.361	0	0	0	0.378	0	0	0.311	0	0	0	0	0	0.346	0	0	0.433	0	0.346	0	0	0	0	0	0	0	0	0	0	0	0	0	0	0	0	0	0	0	0	0	0	0	0	0	0	0	0	0
Leucine	0	0.447	0	0	0.317	0.308	0	0	0	-0.374	0	0	0	0	0	0	0	0.448	0.469	0	0	0	0.423	0	0.409	0.555	0	0	0	0	0	0	0	0	0	0	0	0.416	0	0	0.446	0.438	0.466	0	0.658	0	0	0	0
3-Hydroxyhippurate	0	0	0	0	0	0	0	0	0	0	0	0	0	0	0	0.393	0.614	0	0	0	0	0.36	0	0.824	0	0	0.343	0	0	0	0	0	0	0	0.592	0	0	0	0	0.66	0.364	0	0	0	0	0	0	0	0
Pyroglutamate	0	0	0	0	0	0	0	0	0	0	0	0	0	0	0	0	0	0	0	0	0	0	0	0	0	0	0	0	0	0	0	0	0	0.323	0	0	0	0	0	0	0	0	0	0	0	0	0	0	0
4-Hydroxyhippurate	0	0	0	0	0	0	0	0	0	0	0	0	0	0	0	0	0	0	0	0	0	0	0	0	0	0	0	0	0	0	0	0	0	0	0	0	0	0	0	0	0	0	0	0	0	0	0	-0.35	0
Propylene glycol	0	0.46	0	0	0	0.524	0.46	0	0	0	0	0	0	0	0	0	0	0	0	0	0	0	0	0	0	0	0	0	0	0	0	0	0	0	0	0	0	0	0	0	0	0	0	0	0	0	0	0	0
Pseudouridine	0	0	0.48	0.337	0.458	0	0	0	0	-0.49	0.556	0	0	0.407	0	0	0	0	0.334	0	0	0	0	0	0	0.356	0	0	0	0	0.323	0	0	0	0	0.331	0	0	0	0	0	0	0.301	0.35	0	0.481	0	-0.339	0
Quinic acid	0	0	0	0	0	0	0	0	0	0	0	0	0	0	0	0.498	0.808	0	0	0	0	0.732	0	0.555	0	0	0.554	0	0	0.592	0	0	0	0	0	0	0	0	0	0.799	0	0	0	0	0	0	0	0	0
Sucrose	0	0	0	0	0	0	0	0	0	0	0	0	0	0	0	0	0	0	0	0	0	0	0	0	0	0	0	0	0	0	0	0	0	0.331	0	0	0	0	0	0	0	0	0	0	0	0	0	0	0
trans-Aconitate	0	0.316	0	0	0	0.468	0.411	0	0.491	0	0	0	0	0	0	0	0	0	0	0.332	0	0	0	0	0	0	0	0	0	0	0	0	0	0	0	0	0	0	0	0	0	0	0	0	0	0	0	0	0
Threonine	0	0.452	0	0	0	0	0	0	0	0	0	0	0	0	0	0	0	0	0.389	0.398	0	0	0.613	0	0	0	0	0	0.416	0	0	0	0	0	0	0	0	0	0	0	0	0.44	0	0	0.454	0	0	0	0
Trimethylamine N-oxide	0	0	0	0	0	0	0	0	0	0	0.361	0	0	0	0	0	0	0	0	0	0	0	0	0	0	0	0	0	0	0	0	0	0	0	0	0	0	0	0	0	0	0	0	0	0	0	0	0	0
Trigonelline	0	0	0	0	0	0	0	0	0	0	0	0	0	0	0	0.465	0.87	0	0	0	0	0.62	0	0.653	0	0	0.559	0	0	0.66	0	0	0	0	0.799	0	0	0	0	0	0	0	0	0	0	0	0	0	0
Tryptophan	0	0	0	0	0.465	0	0	0	0	-0.503	0	0	0	0.479	0	0	0	0	0.417	0	0	0	0	0.397	0	0.454	0	0	0.446	0.364	0	0	0	0	0	0	0	0	0	0	0	0	0.477	0.309	0.346	0.304	0	0	0
Tyrosine	0	0.645	0	0	0	0.48	0.424	0	0.375	0	0	0	0	0	0	0	0	0	0.521	0.384	0	0	0.695	0	0	0	0	0	0.438	0	0	0	0	0	0	0	0	0.44	0	0	0	0	0.322	0	0.509	0	0	0	0
Uracil	0	0.344	0.545	0	0.545	0.306	0.299	0.369	0.339	-0.553	0	0	0	0.55	0	0	0	0	0.548	0	0.495	0	0	0	0.599	0.464	0	0	0.466	0	0	0	0	0.301	0	0	0	0	0	0	0.477	0.322	0	0.354	0.345	0	0	0	0
Urea	0	0	0.521	0	0.426	0	0	0.504	0	-0.499	0	0	0	0	0	0	0	0	0	0	0	0	0	0	0	0.382	0	0	0	0	0	0	0	0.35	0	0	0	0	0	0	0.309	0	0.354	0	0	0.516	0	0	0
Valine	0	0.548	0	0	0	0.465	0.3	0	0	0	0	0	0	0	0	0	0	0.532	0.329	0	0	0	0	0	0	0.377	0	0	0.658	0	0	0	0	0	0	0	0	0.454	0	0	0.346	0.509	0.345	0	0	0	0	0	0
Xanthosine	0	0	0.667	0	0.641	0	0	0.571	0	-0.6	0	0	0	0	0	0	0	0	0.318	0	0	0	0	0	0	0.524	0	0	0	0	0	0	0	0.481	0	0	0	0	0	0	0.304	0	0	0.516	0	0	0	-0.293	0
Xylose	0.343	0	0	0	0	0	0	0	0	0	0	0	0	0	0	0	0	0	0	0	0	0	0	0	0	0	0	0	0	0	0	0	0	0	0	0	0	0	0	0	0	0	0	0	0	0	0	0	0
Sex	0	0	0	0	-0.341	0	0	0	-0.323	0.331	0	0	0	0	0	0	0	0	0	0	0	0	0	0	0	0	0	0	0	0	0	-0.35	0	-0.339	0	0	0	0	0	0	0	0	0	0	0	-0.293	0	0	0
Age	0	0	0	0	0	0	0	0	0	0	0	0	0	0	0	0	0	0	0	0	0	0.299	0	0	0	0	0	0	0	0	0	0	0	0	0	0	0	0	0	0	0	0	0	0	0	0	0	0	0
Diabetes duration	0	0	0	0	0	0	0	0	0	0	0	0	0	0	0	0	0	0	0	0	0	0	0	0	0	0	0	0	0	0	0	0	0	0	0	0	0	0	0	0	0	0	0	0	0	0	0	0	0.61
Diabetes onset year	0	0	0	0	0	0	0	0	0	0	0	0	0	0	0	0	0	0	0	0	0	0	0	0	0	0	0	0	0	0	0	0	0	0	0	0	0	0	0	0	0	0	0	0	0	0	0	0	-0.56
Diabetes onset age	0	0	0	0	0	0	0	0	0	0	0	0	0	0	0	0	0	0	0	0	0	0	0	0	0	0	0	0	0	0	0	0	0	0	0	0	0	0	0	0	0	0	0	0	0	0	0	0	0.421
eGFR	0	0.328	0	0	0	0.514	0.509	0	0.538	0	0	0	0	0	0	0	0	0	0	0.504	0.519	0	0	0	0	0	0	0	0	0	0	0	0.419	0	0	0	0	0	0	0	0	0.373	0	0	0	0	0	0	0
Albuminuria	0	0	0	0	0	-0.304	-0.343	0	-0.417	0	0	0	0	0	0	0	0	0	0	-0.336	0	0	0	0	0	0	0	0	0	0	0	0	0	0	0	0	0	0	0	0	0	0	0	0	0	0	0	0	0
HbA1c	0	0	0	0	0	0	0	0	0	0	0	0	0	0	0	0	0	0.437	0	0	0	0	0	0	0	0	0	0	0	0	0	0	0	0	0	0	0	0	0	0	0	0	0	0	0	0	0	0	0
Systolic blood pressure	0	0	0	0	0	0	0	0	0	0	0	0	0	0	0	0	0	0	0	0	0	0	0	0	0	0	0	0	0	0	0	0	0	0	0	0	0	0	0	0	0	0	0	0	0	0	0	0	0
Diastolic blood pressure	0	0	0	0	0	0	0	0	0	0	0	0	0	0	0	0	0	0	0	0	0	0	0	0	0	0	0	0	0	0	0	0	0	0	0	0	0	0	0	0	0	0	0	0	0	0	0	0	0
Mean arterial pressure	0	0	0	0	0	0	0	0	0	0	0	0	0	0	0	0	0	0	0	0	0	0	0	0	0	0	0	0	0	0	0	0	0	0	0	0	0	0	0	0	0	0	0	0	0	0	0	0	0
LDL cholesterol	0	0	0	0	0	0	0	0	0	0	0	0	0	0	0	0	0	0	0	0	0	0	0	0	0	0	0	0	0	0	0	0	0	0	0	0	0	0	0	0	0	0	0	0	0	0	0	0	0
Total cholesterol	0	0	0	0	0	0	0	0	0	0	0	0	0	0	0	0	0	0	0	0	0	0	0	0	0	0	0	0	0	0	0	0	0	0	0	0	0	0	0	0	0	0	0	0	0	0	0	0	0
HDL cholesterol	0	0	0	0	0	0	0	0	0	0	0	0	0	0	0	0	0	0	0	0	0	0	0	0	0	0	0	0	0	0	0	0	0	0	0	0	0	0	0	0	0	0	0	0	0	0	0	-0.307	0
Triglyceride	0	0	0	0	0	0	0	0	-0.413	0	0	0	0	0	0	0	0	0	0	0	0	0	0	0	0	0	0	0	0	0	0	0	0	0	0	0	0	0	0	0	0	0	0	0	0	0	0	0	0
BMI	0	0	0	0	0	0	0	0	0	0	0	0	0	0	0	0	0	0	0	0	0	0	0	0	0	0	0	0	0	0	0	-0.32	0	0	0	0	0	0	0	0	0	0	0	0	0	0	0	0	0
Waist-to-height ratio	0	0	0	0	0	0	0	0	0	0	0	0	0	0	0	0	0	0	0	0	0	0	0	0	0	0	0	0	0	0	0	0	0	0	0	0	0	0	0	0	0	0	0	0	0	0	0	0	0
[truncated: 15 more columns]

## Sheet: CASE-TO-CONTROL NETWORK
	Acetate	Alanine	Allantoin	2-Hydroxyisobutyrate	Arabinose	3-Aminoisobutyrate	3-Hydroxyisobutyrate	3-Hydroxyisovalerate	cis-Aconitate	Citrate	Creatinine	Dimethylamine	4-Deoxyerythronic acid	4-Deoxythreonate	Ethanolamine	Ethanol	Formate	2-Furoylglycine	Glucose	Glutamine	Glycine	Glycolic acid	Hippurate	Histidine	HPHPA	Hypoxanthine	Isoleucine	Indoxyl sulfate	Lactate	Leucine	Mannitol	3-Hydroxyhippurate	1-Methylnicotinamide	Pyroglutamate	4-Hydroxyhippurate	Propylene glycol	Proline betaine	Pseudouridine	Quinic acid	Sucrose	trans-Aconitate	Taurine	Threonine	Trimethylamine N-oxide	Trigonelline	Tryptophan	Tyrosine	Uracil	Urea
Acetate	0	-0.123	0	-0.132	0	0	-0.142	0	0	0	0	0	0	-0.225	0	0	0	0	0	0	0	0	-0.168	0	0	0	0	0	0	0	0	0	0	0	0	0	0	0	0	0	0	0	0	0	-0.136	0	-0.172	0	0
Alanine	-0.123	0	0	-0.145	0	0	0	0	0	0	0	0	0	0	0	0	0	0	0	0	0	0	0	0	0	0	0	0	-0.163	-0.143	0	0	0	0	0	0.213	0	0	0	0	0	0	-0.13	0.132	0	-0.236	0	0	0
Allantoin	0	0	0	0	0	0	0	0	0	0	0	0	0	0	0.216	0	0	-0.17	0	0.173	0	0	-0.148	0	0	0	0	0	0	0	0	0	0	0	0	0	-0.216	0	0	0	0	0	0	0	0	0	0	0.174	0
2-Hydroxyisobutyrate	-0.132	-0.145	0	0	0	0	0	-0.204	0	0	0	0	-0.13	-0.234	0	0	0	0	0	0	0	0	0	0	0	0	0	0	0	0	0	0	0	0	0	0	0	0	0	0	-0.169	0	0	0	0	0	0	0	0
Arabinose	0	0	0	0	0	0	0	0	0	0	0	0	0	0	0	0	0	0	0	0	0	0	0	0	0	0.253	0	0	0	0	0	0	0	0	0	-0.241	-0.218	0	0	0	0	0	0	0	0	0	0	0	0
3-Aminoisobutyrate	0	0	0	0	0	0	0	0	0	0	0	0	0	0	0	0	0	0	0	0	0	0	0	0	0	0	0	0	0	0	0	0	-0.174	0	0	0	0	0	0	0	0	0	0	0	0	0	0	0	0
3-Hydroxyisobutyrate	-0.142	0	0	0	0	0	0	0	0	0.109	0	0	0	0	0	0	0	0	0	0	0.114	0	0	0	0	0	-0.168	0	0	-0.191	0	0	0	0	0	0.249	0	0	0	0	0	0	0	0	0	-0.163	0	0	0
3-Hydroxyisovalerate	0	0	0	-0.204	0	0	0	0	0	0.12	0	0	0	0	0	0	0	0	0	0	0	0	0	0.147	0	0	0	0	0	-0.167	0	0	0	0	0	0.2	0	0	0	0	0	0	0	0	0	-0.248	0	0	0
cis-Aconitate	0	0	0	0	0	0	0	0	0	0	0	0	0	0	0.273	0	0	0	0	0.165	0	0.263	-0.14	0	0	0	0	0	0	0	0	0	0	0	0	0	0	0	-0.146	-0.159	0	0	0	0	0	0	0	0	0
Citrate	0	0	0	0	0	0	0.109	0.12	0	0	0	0	0.145	0	0	0	0	0	0	0	0	0.171	0	0	0	0.161	-0.243	0	0	-0.175	0	-0.15	0	0	0	0.188	0	0	-0.128	0	0.153	0	0	0	0	-0.189	0	0	0
Creatinine	0	0	0	0	0	0	0	0	0	0	0	0	0	0	0	0	0	0	0	-0.117	0	0	0	0	0	-0.299	0	0	0	0	0	0	0	0	0	0.224	0	0	0	0	0	0	0	0	0	0	0	0	0
Dimethylamine	0	0	0	0	0	0	0	0	0	0	0	0	0	0	0	0	0	0	0	0	0	0	0	0	0	0	0	0	0	0	0	0	0	0	0	0	0	0	0	0.132	0	0	0	0	0	0	0	0	0
4-Deoxyerythronic acid	0	0	0	-0.13	0	0	0	0	0	0.145	0	0	0	0	0	0	0	0	0	0	0	0	0	0	0	0	0	0	0	-0.134	0	0	0	0	0	0.226	-0.219	0	0	0	0	0	-0.147	0	0	-0.301	0	0	0
4-Deoxythreonate	-0.225	0	0	-0.234	0	0	0	0	0	0	0	0	0	0	0	0	0	0	0	0	0	0	0	0	-0.169	0	0	0	0	0	0	0	0	0	0	0	0	0	0	0.153	0	0	0	0	0	-0.205	0	0	0
Ethanolamine	0	0	0.216	0	0	0	0	0	0.273	0	0	0	0	0	0	0	0	0	0	0	0.142	0.197	-0.177	0	0	0	0	0	0	0	0	0	0	0	0	0	0	0	0	0	0	0	0	0	0	0	0	0.169	0
Ethanol	0	0	0	0	0	0	0	0	0	0	0	0	0	0	0	0	0	0	0	0	0	0	0	0	0	0	0	0	0	0	-0.405	0	0	0	0	0	0	0	0	0	0	0	0	0	0	0	0	0	0
Formate	0	0	0	0	0	0	0	0	0	0	0	0	0	0	0	0	0	0	0	0	0	0	0	0	0	0	-0.185	0	0	0	0	0	0	0	0	0.17	0	0	0	0	0	0	-0.134	0	0	0	0	0	0
2-Furoylglycine	0	0	-0.17	0	0	0	0	0	0	0	0	0	0	0	0	0	0	0	0	0	0	0	-0.138	0	0	0	-0.26	0	0	0	0	0	0	0	0	0	0	0	0	0	0	0	0	0	0	0	0	0	0
Glucose	0	0	0	0	0	0	0	0	0	0	0	0	0	0	0	0	0	0	0	0	0	0	0	0	0	0	0	0	0	0	0	0	0	0	0	0.174	0	0	0	0	0	-0.269	0	0	0	0	0	0	0
Glutamine	0	0	0.173	0	0	0	0	0	0.165	0	-0.117	0	0	0	0	0	0	0	0	0	0	0	0	0	0	0.195	0	0	0	0	0	0	0	0	0	0	0	0	0	0	0	0	0	0	0	0	0	0.143	0
Glycine	0	0	0	0	0	0	0.114	0	0	0	0	0	0	0	0.142	0	0	0	0	0	0	0	0	0	0	0	-0.2	0	0	-0.158	0	0	0	-0.185	0	0.233	0	0	-0.143	0	0	0	0	0	0	-0.191	0	0	0
Glycolic acid	0	0	0	0	0	0	0	0	0.263	0.171	0	0	0	0	0.197	0	0	0	0	0	0	0	0.297	0	0.25	0	0	0	0	-0.199	0	0	0	0	0	0	0	0	0	0	0	0	-0.213	0	0	0	0	0.19	0.154
Hippurate	-0.168	0	-0.148	0	0	0	0	0	-0.14	0	0	0	0	0	-0.177	0	0	-0.138	0	0	0	0.297	0	0	-0.197	0	-0.277	0	0	0	0	-0.16	0	0	0	0	0	0	0	0	0	0	0	0	-0.126	0	0	0	0
Histidine	0	0	0	0	0	0	0	0.147	0	0	0	0	0	0	0	0	0	0	0	0	0	0	0	0	0	0	0	0	0	0	0	0	0	0	0	0	0	0	0	0	0	0	0	0	0	0	0	0	0
HPHPA	0	0	0	0	0	0	0	0	0	0	0	0	0	-0.169	0	0	0	0	0	0	0	0.25	-0.197	0	0	0	0	-0.122	0	0	0	-0.085	0	0	0	0	0	0	0	0	0	0	0	0	0	0	0	0	0
Hypoxanthine	0	0	0	0	0.253	0	0	0	0	0.161	-0.299	0	0	0	0	0	0	0	0	0.195	0	0	0	0	0	0	0.26	0	0	0.129	0	0	0	0	0	0	0	0	0	0	0	0	0	0	0	0	0	0.25	0
Isoleucine	0	0	0	0	0	0	-0.168	0	0	-0.243	0	0	0	0	0	0	-0.185	-0.26	0	0	-0.2	0	-0.277	0	0	0.26	0	-0.193	0	0.131	0	-0.202	-0.155	0	0	0	0	0	-0.244	0	0	0	0	0	-0.275	0	-0.14	0	0
Indoxyl sulfate	0	0	0	0	0	0	0	0	0	0	0	0	0	0	0	0	0	0	0	0	0	0	0	0	-0.122	0	-0.193	0	0	0	0	0	0	0	0	0	0	0	0	0	0	0	0	0.154	0	0	0	0	0
Lactate	0	-0.163	0	0	0	0	0	0	0	0	0	0	0	0	0	0	0	0	0	0	0	0	0	0	0	0	0	0	0	0	0	0	0	0	0	0	0	0	0	0	0	0	0	0	0	0	-0.172	0	0
Leucine	0	-0.143	0	0	0	0	-0.191	-0.167	0	-0.175	0	0	-0.134	0	0	0	0	0	0	0	-0.158	-0.199	0	0	0	0.129	0.131	0	0	0	0	0	0	0	0	0	0	0	0	0	-0.154	0.261	0	0	0	0	-0.116	0	0
Mannitol	0	0	0	0	0	0	0	0	0	0	0	0	0	0	0	-0.405	0	0	0	0	0	0	0	0	0	0	0	0	0	0	0	0	0	0	0	0	0	0	0	0	0	0	0	0	0	0	0	0	0
3-Hydroxyhippurate	0	0	0	0	0	0	0	0	0	-0.15	0	0	0	0	0	0	0	0	0	0	0	0	-0.16	0	-0.085	0	-0.202	0	0	0	0	0	0	0	0	0	0	0	0	0	0	0	0	0	0	0	-0.13	0	0
1-Methylnicotinamide	0	0	0	0	0	-0.174	0	0	0	0	0	0	0	0	0	0	0	0	0	0	0	0	0	0	0	0	-0.155	0	0	0	0	0	0	0	0	0	0	0	0	0	0	0	0	0	0	0	0	0	0
Pyroglutamate	0	0	0	0	0	0	0	0	0	0	0	0	0	0	0	0	0	0	0	0	-0.185	0	0	0	0	0	0	0	0	0	0	0	0	0	0	0	0	0	0	0	0	0	0	0	0	0	0	0	0
4-Hydroxyhippurate	0	0	0	0	0	0	0	0	0	0	0	0	0	0	0	0	0	0	0	0	0	0	0	0	0	0	0	0	0	0	0	0	0	0	0	0	-0.232	0	0	0	0	0	0	0	0	0	-0.162	0	0
Propylene glycol	0	0.213	0	0	-0.241	0	0.249	0.2	0	0.188	0.224	0	0.226	0	0	0	0.17	0	0.174	0	0.233	0	0	0	0	0	0	0	0	0	0	0	0	0	0	0	0	0	0	0	0	0	0	0	0	0	0	0	0
Proline betaine	0	0	-0.216	0	-0.218	0	0	0	0	0	0	0	-0.219	0	0	0	0	0	0	0	0	0	0	0	0	0	0	0	0	0	0	0	0	0	-0.232	0	0	0	0	0	0	0	0	-0.143	0	0	0	0	0
Pseudouridine	0	0	0	0	0	0	0	0	0	0	0	0	0	0	0	0	0	0	0	0	0	0	0	0	0	0	0	0	0	0	0	0	0	0	0	0	0	0	0	0.118	0	0	0	0	0	0	0	0	0
Quinic acid	0	0	0	0	0	0	0	0	-0.146	-0.128	0	0	0	0	0	0	0	0	0	0	-0.143	0	0	0	0	0	-0.244	0	0	0	0	0	0	0	0	0	0	0	0	0	0	0	0	0	-0.09	0	0	0	0
Sucrose	0	0	0	0	0	0	0	0	-0.159	0	0	0.132	0	0.153	0	0	0	0	0	0	0	0	0	0	0	0	0	0	0	0	0	0	0	0	0	0	0	0.118	0	0	0	0	0	0	0	0	0	0	0
trans-Aconitate	0	0	0	-0.169	0	0	0	0	0	0.153	0	0	0	0	0	0	0	0	0	0	0	0	0	0	0	0	0	0	0	-0.154	0	0	0	0	0	0	0	0	0	0	0	0	0	0	0	-0.215	0	0	0
Taurine	0	0	0	0	0	0	0	0	0	0	0	0	0	0	0	0	0	0	-0.269	0	0	0	0	0	0	0	0	0	0	0.261	0	0	0	0	0	0	0	0	0	0	0	0	0	0	0	0	0	0	0
Threonine	0	-0.13	0	0	0	0	0	0	0	0	0	0	-0.147	0	0	0	-0.134	0	0	0	0	-0.213	0	0	0	0	0	0	0	0	0	0	0	0	0	0	0	0	0	0	0	0	0	0	0	-0.17	0	0	0
Trimethylamine N-oxide	0	0.132	0	0	0	0	0	0	0	0	0	0	0	0	0	0	0	0	0	0	0	0	0	0	0	0	0	0.154	0	0	0	0	0	0	0	0	-0.143	0	0	0	0	0	0	0	0	0	0	0	0
Trigonelline	-0.136	0	0	0	0	0	0	0	0	0	0	0	0	0	0	0	0	0	0	0	0	0	-0.126	0	0	0	-0.275	0	0	0	0	0	0	0	0	0	0	0	-0.09	0	0	0	0	0	0	0	0	0	0
Tryptophan	0	-0.236	0	0	0	0	-0.163	-0.248	0	-0.189	0	0	-0.301	-0.205	0	0	0	0	0	0	-0.191	0	0	0	0	0	0	0	0	0	0	0	0	0	0	0	0	0	0	0	-0.215	0	-0.17	0	0	0	-0.249	0	0
Tyrosine	-0.172	0	0	0	0	0	0	0	0	0	0	0	0	0	0	0	0	0	0	0	0	0	0	0	0	0	-0.14	0	-0.172	-0.116	0	-0.13	0	0	-0.162	0	0	0	0	0	0	0	0	0	0	-0.249	0	0	0
Uracil	0	0	0.174	0	0	0	0	0	0	0	0	0	0	0	0.169	0	0	0	0	0.143	0	0.19	0	0	0	0.25	0	0	0	0	0	0	0	0	0	0	0	0	0	0	0	0	0	0	0	0	0	0	0
Urea	0	0	0	0	0	0	0	0	0	0	0	0	0	0	0	0	0	0	0	0	0	0.154	0	0	0	0	0	0	0	0	0	0	0	0	0	0	0	0	0	0	0	0	0	0	0	0	0	0	0
Valine	0	0	0	0	0	0	0	-0.138	0	-0.148	0	0	-0.146	0	0	0	0	0	0	0	0	-0.218	0	0	0	0	0	0	0	0	0	0	0	0	0	0	0	0	0	0	0	0	0	0	0	0	0	0	0
Xanthosine	0	0	0	0	0	0	0	0	0	0	0	0	0	0	0.17	0	0	0	0	0.128	0	0	0	0	0	0	0	0	0	0	0	0	0	0	0	0	0	0	0	0	0	0	0	0	0	0	0	0	0
Xylose	0.2	0	-0.173	0	0	0	0	0	0	0	0	0	0	0	0	0	0	0	0	0	0	0	0	0	0	0	0	0	0	0	0	0	0	0	0	0	0	0	0	0	0	0	0	0	0	0	0	0	0
Sex	0	0	0	0	0	0	0	0	0	0	0	0	0	0	0	0	0	0	0	0	0	0	0	0	0	0	0	0	0	0	0	0	0	0	0	0	0	0	0	0	0	0	0	0	0	0	0	0	0
Age	0	0	0	0	0	0	0	0	0	0	0	0	0	0	0	0	0	0	0	0	0	0	0	0	0	0	0	0	0	0	0	0	-0.151	0	0	0	0	0	0	0	0	0	0	0	0	0	0	0	0
Diabetes duration	0	0	0	0	0	0	0	0	0	0	0	0	0	0	0	0	0	0	0	0	0	0	0	0	0	0	0	0	0	0	0	0	0	0	0	0	0	0	0	0	0	0	0	0	0	0	0.126	0	0
Diabetes onset year	0	0	0	0	0	0	0	0	0	0	0	0	0	0	0	0	0	0	0	0	0	0	0	0	0	0	0	0	0	0	0	0	0	0	0	0	0	0	0	0	0	0	0	0	0	0	0	0	0
Diabetes onset age	0	0	0	0	0	0	0	0	0	0	0	0	0	0	0	0	0	0	0	0	0	0	0	0	0	0	0	0	0	0	0	0	-0.149	0	0	0	0	0	0	0	0	0	0	0	0	0	0	0	0
eGFR	0	0.12	0	0	0	0	0.297	0.261	0	0.424	0	0	0	0	0	0	0	0	0	0	0.352	0.211	0.16	0.186	0	0	0	0	0	0	0	0	0	0	0	0.345	0	0	0	0	0	0	0	0	0	-0.16	0	0	0
Albuminuria	0	0	0	0	0	0	0	0	0	0	0	0	0	0	-0.163	0	0	0	0	0	0	0	0	0	0	0	0	0	0	0	0	0	0	0	0	0	0	0	0	0	0	0	0	0	0	0	0	-0.118	0
HbA1c	-0.126	0	0	0	0	0	0	0	0	0	0	0	0	0	0	0	-0.169	0	0	0	0	0	0	0	0	0	0	0	0	0	0	0	0	0	0	0	0	0	0	0	-0.127	-0.357	0	0	0	0	0	0	0
Systolic blood pressure	0	0	0	0	0	0	0	0	0	0	0	0	0	0	0	0	0	0	0	0	0	0	0	0	0	0	0	0	0	0	0	0	0	0	0	0	0	0	0	0	0	0	0	0	0	0	0	0	0
Diastolic blood pressure	0	0	0	0	0	0	0	0	0	0	0	0	0	0	0	0	0	0	0	0	0	0	0	0	0	0	0	0	0	0	0	0	0	0	0	0	0	0	0	0	0	0	0	0	0	0	0	0	0
Mean arterial pressure	0	0	0	0	0	0	0	0	0	0	0	0	0	0	0	0	0	0	0	0	0	0	0	0	0	0	0	0	0	0	0	0	0	0	0	0	0	0	0	0	0	0	0	0	0	0	0	0	0
LDL cholesterol	0	0	0	-0.128	0	0	0	0	0	0	0	0	0	-0.165	0	0	0	0	0	0	0	0	-0.158	0	0	0	0	0	0	0	0	0	0	0	0	0	0	0	0	0	0	0	0	0	0	0	0	0	0
Total cholesterol	0	0	0	-0.137	0	0	0	0	0	0	0	0	0	-0.152	0	0	0	0	0	0	0	0	0	0	0	0	0	0	0	0	0	0	0	0	0	0	0	0	0	0	0	0	0	0	0	0	0	0	0
HDL cholesterol	0	0	0	0	0	0	0	0	0.132	0	0	0	0	0	0	0	0	0	0	0	0	0	0	0	0	0	0	0	-0.162	0	0	0	0	0	0	0	0	0	0	0	0	0	0	0	0	0	0	0	0
Triglyceride	0	0	0	0	0	0	0	0	0	-0.203	0	0	-0.345	-0.227	0	0	0	0	0	0	0	0	0	0	0	0	0	0	0	0	0	0	0	0	0	0	0	0	0	0	0	0	0	0	0	0	0	0	0
BMI	0	0	-0.156	0	0	0	0	0	0	0	0	0	0	0	0	0	0	0	0	0	0	0	0	0	0	0	0	0	0	0	0	0	0	0	-0.212	0	0	0	0	0	0	0	0	0	0	0	0	0	0
Waist-to-height ratio	0	0	-0.156	0	0	0	0	0	0	0	0	0	0	0	0	0	0	0	0	0	0	0	0	0	0	0	0	0	0	0	0	0	0	0	0	0	0	0	0	0	0	0	0	0	0	0	0	0	0
[truncated: 20 more columns]
